# Supplementary material for: Discovery of Novel Potential Prognostic Markers and Targeted Therapy to Overcome Chemotherapy Resistance in an Advanced-Stage Wilms Tumor
Source: Cancers (Basel). 2024 Apr 19;16(8):1567. doi: 10.3390/cancers16081567 (PMC11049388; doi:10.3390/cancers16081567)
Supplement: Supplementary file 1 [file cancers-16-01567-s001.zip]

Archive with 5 entries (5 files):
- Supplementary data.pdf
- Supplementary Figure S1.pdf
- Supplementary Material.pdf
- Supplementary Table S1.pdf
- Supplementary Table S2.pdf
